# Supplementary material for: DNA double-strand break movement in heterochromatin depends on the histone acetyltransferase dGcn5
Source: Nucleic Acids Res. 2024 Sep 11;52(19):11753–67. doi: 10.1093/nar/gkae775 (PMC11514474; doi:10.1093/nar/gkae775)
Supplement: gkae775_Supplemental_Files [file gkae775_supplemental_files.zip]

Archive with 2 entries (2 files):
- Kendek_Sandron_Supplementary_figures.pdf
- Kendek_Sandron_Supplementary_tables.xlsx
